# Supplementary material for: Influence of renal function and demographic data on intrarenal Doppler ultrasonography
Source: PLoS One. 2019 Aug 27;14(8):e0221244. doi: 10.1371/journal.pone.0221244 (PMC6711528; doi:10.1371/journal.pone.0221244)
Supplement: S1 Table — Abbreviations: ACE/ARB, angiotensin-converting enzyme inhibitors/angiotensin receptor blockers; CCB, calcium channel blockers; EDV, end-diastolic velocity; PSV, peak-systolic velocity; RI, resistive index. (XLSX) [file pone.0221244.s001.xlsx]

## Sheet: Sheet1
Pt #	Sex(Male: 1)	Age	eGFR	ACE/ARB	CCB	Trunk PSV	Trunk EDV	Trunk RI	Hilum PSV	Hilum EDV	Hilum RI	Segm PSV	Segm EDV	Segm RI	Int.lob PSV	Int.lob EDV	Int.lob RI	Kidney size	Aortic PSV
1	1	71	39.5027	0	0	120.5	14.5	0.88	79	9	0.835	24.5	7	0.725	6	1.5	-	87.5	57
2	1	71	20.0683	1	1	63.5	12	0.805	40	10	0.755	39	9	0.765	27	6.5	0.76	112.5	71
3	1	64	52.984	1	1	57.5	16.5	0.715	49.5	14.5	0.705	36	10	0.715	23.5	8.5	0.625	95.5	52
4	1	34	70.5127	1	1	135	43	0.68	116.5	36.5	0.69	63	24.5	0.61	42.5	18	0.58	109	74
5	0	63	76.3375	1	1	139	38.5	0.725	73	19	0.735	69.5	20	0.705	43	11.5	0.745	101.5	89
6	0	59	56.7847	0	0	89	18	0.815	68	25.5	0.63	45.5	16	0.65	25	9	0.655	94	57
7	1	69	64.3157	0	0	123.5	31.5	0.74	88	26.5	0.69	68.5	19.5	0.71	43	14	0.67	103.5	75
8	1	58	77.2178	1	1	54.5	16.5	0.695	51	15	0.71	38	10.5	0.72	25.5	7	0.72	103.5	45
9	0	46	130.191	1	1	116.5	43	0.635	109.5	42	0.62	55	23.5	0.58	30	13.5	0.565	106	85
10	1	24	13.1099	0	0	69.5	14	0.795	58	15.5	0.735	38.5	17	0.7	26.5	8	0.705	91.5
11	0	76	41.3669	0	1	83.5	34	0.58	56.5	18.5	0.675	35.5	15	0.585	23	10.5	0.56	106.5	45
12	0	35	76.3416	1	1	88	32.5	0.635	79	34	0.59	51.5	22	0.57	37	13	0.65	101.5	89
13	0	44	71.4888	0	1	81.5	33	0.595	62	22.5	0.64	43.5	18	0.59	32.5	12	0.645	96	74
14	0	56	78.9621	0	0	54.5	21.5	-	-	-	-	-	-	0.645	-	-	0.65	98	37
15	1	67	37.2456	1	1	107.5	38	0.645	66.5	30	0.695	46	19.5	0.585	25	9.5	0.63	109.5	52
16	0	68	34.9858	1	1	52	16	0.705	58.5	15	0.75	41.5	11	0.735	25	7	0.725	89.5	49
17	0	34	91.1201	0	0	89	33.5	0.63	90	139.345	0.685	54	20	0.63	31.5	12.5	0.615	112	103
18	1	76	71.4542	0	1	129.5	25	0.795	77.5	17.5	0.77	40.5	10.5	0.745	29.5	8.5	0.7	99.5	91
19	1	54	91.2153	0	0	98	26	0.735	92	25	0.735	60.5	20	0.665	39.5	12	0.69	-	65
20	1	40	75.5213	1	1	58.5	21.5	0.63	46	19.5	0.585	40.5	17	0.575	24.5	11.5	0.535	107.5	61
21	0	71	6.53399	1	1	89.5	7.5	0.91	-	-	-	33.5	12.5	0.785	-	-	-	69.5	50
22	0	76	61.1104	1	1	102	22.5	0.775	98.5	17.5	0.825	64.5	14.5	0.78	48	10	0.79	96	52
23	0	56	78.9621	0	0	127.5	40.5	0.67	63	24.5	0.595	43.5	16.5	0.625	33	12.5	0.62	98	108
24	1	61	66.9069	1	1	72	23.5	0.675	50	17	0.66	45.5	17	0.63	32.5	12.5	0.61	102	49
25	0	54	67.4081	1	1	-	-	-	-	-	-	-	-	-	-	-	-	-	83
26	1	79	33.1036	0	1	68	14	0.79	41.5	7.5	0.81	38	6	0.835	26	4.5	0.82	96	38
27	0	71	90.0455	0	1	89	29	0.675	77.5	23	0.705	55	16.5	0.7	45.5	13.5	0.695	99.5	51
28	1	55	50.3145	1	0	87	25	0.71	71	22	0.675	42.5	16.5	0.605	23	9	0.61	92.5	62
29	1	42	59.7923	1	1	64.5	20.5	0.685	46	17.5	0.62	28.5	11	0.63	15	7	0.565	102.5	69
30	1	80	35.3974	1	1	60	6.5	0.895	60.5	4	0.935	50	0	1	23	4	0.84	92	81
31	1	12	140.456	0	0	90	17.5	-	-	-	-	-	-	0.605	-	-	0.5805	107.5	116
32	1	80	38.1725	1	0	83.5	17	0.78	52.5	12	0.77	38.5	10	0.745	28	7.5	0.74	101	56
33	0	72	31.531	1	1	102	30	0.695	50	13.5	0.73	40.5	11.5	0.717	24.5	8.5	0.66	88	49
34	1	78	23.4509	1	0	75.5	23	0.69	57.5	18	0.675	49	14	0.71	35	9.5	0.72	92.5	46
35	1	62	59.3452	1	1	76	25.5	0.665	64.5	22.5	0.645	37.5	15.5	0.6	25	9.5	0.625	97.5	80
36	1	70	26.8492	1	1	99.5	6.5	0.94	55.5	6	0.895	41.5	5.5	0.865	29.5	4.5	0.865	109.5	59
37	0	24	122.928	0	0	95	39.5	0.56	75.5	34	0.55	48	20.5	0.575	36.5	17.5	0.51	106	87
38	0	63	64.4909	0	1	80	28	0.655	56	18.5	0.675	44	15	0.655	32.5	12	0.625	110.5	72
39	1	58	17.5448	1	1	63.5	11	0.825	43.5	9.5	0.785	39	7	0.815	34	7.5	0.78	127.5	63
40	1	53	46.5887	1	0	-	-	-	-	-	-	-	-	-	-	-	-	133	50
41	0	52	37.7858	1	1	72	23.5	0.675	62.5	21.5	0.66	37	14.5	0.61	27.5	9.5	0.65	107	66
42	0	52	98.4646	1	0	71.5	24	0.67	56.5	15.5	0.725	44	14	0.685	36	10	0.72	93.5	64
43	1	66	43.746	1	1	77	17.5	0.775	63.5	14.5	0.77	41.5	13	0.69	25	8	0.695	95.5	76
44	1	58	33.8522	1	1	74.5	13	0.83	49.5	10	0.805	40	9	0.775	22	7	0.69	106.5	76
45	1	69	85.0188	1	1	42.5	13.5	0.68	33	11.5	0.655	24.5	8	0.67	20	6.5	0.685	100.5	39
46	1	49	71.2482	0	0	88.5	26.5	0.695	84	26	0.695	48	17	0.65	36.5	12.5	0.665	93	86
47	0	42	72.4497	0	1	129	51.5	0.595	76	30	0.615	51.5	22	0.57	26.5	11.5	0.575	100	68
48	0	73	73.1771	1	1	66.5	22	0.67	50.5	12	0.765	41.5	10	0.76	25.5	6.5	0.74	97.5	74
49	0	53	37.5798	1	1	76	23	0.7	59	18	0.695	39	14	0.635	27.5	10	0.655	92.5	70
50	0	62	76.6889	0	0	148	11	0.935	76	8	0.895	44	5.5	0.885	37.5	4	0.9	102.5	154
51	0	87	44.6543	1	1	169.5	18.5	0.89	-	-	-	25	4	0.835	19	3.5	0.795	92.5	72
52	1	69	85.0188	1	1	90.5	26.5	0.705	74.5	21.5	0.72	-	-	-	49.5	13.5	0.75	115.5	67
53	0	37	88.9354	0	0	82.5	31.5	0.62	66.5	21	0.685	45.5	15	0.665	23	9	0.605	114.5	82
54	1	66	65.4111	1	1	79.5	29	0.64	57	20	0.645	37.5	15	0.6	29.5	12.5	0.585	98	75
55	1	74	50.8216	1	1	116.5	16.5	0.855	84	16	0.81	72	13	0.825	56.5	12	0.795	96.5	89
56	1	71	64.0544	1	1	78.5	31.5	0.57	51	18	0.625	37	13.5	0.63	28.5	10.5	0.62	96.5	70
57	0	42	72.4497	0	1	98	39	0.6	79.5	36	0.545	52	22.5	0.57	30.5	12	0.6	104	75
58	0	52	68.1422	0	0	73	23.5	0.68	71.5	23	0.675	38.5	15	0.605	25	9	0.64	111.5	71
59	0	46	83.5482	1	1	85	33.5	0.615	55	21.5	0.61	44	17.5	0.595	36	16.5	0.555	110.5	76
60	1	62	87.6694	1	1	128	47.5	0.63	60.5	22	0.63	40	14.5	0.635	30.5	10.5	0.645	108	54
61	0	49	69.3143	0	1	83.5	26	0.69	94	28	0.7	65.5	21.5	0.68	28	9.5	0.655	105.5	95
62	1	64	75.0668	0	0	83	29	0.645	43.5	12.5	0.705	34	11	0.685	21	7	0.67	102	39
63	0	25	121.497	0	0	97.5	24.5	0.755	104	39.5	0.62	73	27.5	0.62	45	16	0.64	94.5	151
64	1	58	129.129	1	0	99	30	0.705	80.5	21.5	0.73	42	16.5	0.61	29	10	0.645	121	66
65	1	58	54.5022	1	1	61	21.5	0.65	58	22	0.615	38	14	0.62	28.5	8.5	0.695	109.5	70
66	0	37	45.8235	0	0	62	24	0.615	57.5	22.5	0.61	42	17.5	0.585	21	8.5	0.575	97.5	47
67	1	42	37.138	1	0	55	18.5	0.67	37	14.5	0.61	20.5	9	0.555	13	6	0.55	95	54
68	0	41	86.3535	0	0	76.5	26	0.66	92.5	27.5	0.7	57	22	0.62	34.5	12.5	0.645	100.5	73
69	1	66	65.4111	1	1	79	30	0.62	50	19.5	0.615	42.5	14.5	0.655	29.5	11.5	0.61	96.5	83
70	1	63	59.0733	1	0	92	37	0.605	-	-	-	45	17	0.59	31	12	0.605	97.5	78
71	0	23	124.439	0	0	81	36.5	0.55	96	38	0.61	42.5	18.5	0.565	24.5	10.5	0.555	107.5	95
72	0	33	112.191	0	0	111.5	34	0.7	103.5	27	0.74	38.5	13.5	0.655	27.5	9.5	0.64	110	104
73	1	30	73.0917	1	1	105	45	0.575	67	22.5	0.655	52.5	24	0.545	38.5	18	0.54	100.5	84
74	0	45	71.0292	0	0	97	36	0.63	74.5	29	0.61	37.5	12.5	0.67	24	8.5	0.645	104	84
75	0	68	91.1681	1	1	100.5	30.5	0.71	98.5	28	0.715	61.5	19.5	0.68	42	5.855	0.73	109	76
76	1	54	55.6315	0	1	74	26.5	0.645	-	-	-	39.5	18	0.545	-	-	-	112	88
77	1	73	46.3878	1	1	136.5	28.5	0.79	89	21	0.77	60	16.5	0.725	42	12.5	0.705	91.5	63
78	0	53	12.8512	1	1	86	8.5	0.905	48.5	6.5	0.87	41.5	-	-	26	-	-	101.5	85
79	1	36	69.3654	1	1	88	32.5	0.625	63.5	28	0.56	-	-	-	27.5	13	0.53	114.5	106
80	1	72	36.4841	0	0	45.5	14.5	0.68	47.5	13.5	0.71	24.5	9.5	0.605	15	5.5	0.61	96	50
81	0	52	37.7858	1	1	72	23.5	0.675	62.5	21.5	0.66	37	14.5	0.61	27.5	9.5	0.65	107	66
82	1	60	67.225	1	1	81	31	0.625	69.5	23	0.67	47	66.5	0.65	41	14.5	0.645	108	58
83	1	60	67.225	0	1	84.5	33.5	0.605	59.5	24	0.59	42	17.5	0.585	24.5	11	0.545	86.5	48
84	1	46	82.5296	0	0	50	22.5	0.56	42	16.5	0.61	36	14.5	0.6	19.5	7	0.64	107.5	54
85	1	75	46.0294	1	1	81.5	14.5	0.825	69.5	10	0.855	44.5	6.5	0.86	23	4.5	0.805	102	71
86	0	31	114.223	0	0	-	-	-	110.5	39.5	0.65	48	21.5	0.555	39.5	15.5	0.595	109	96
87	1	71	36.6308	1	1	79	15.5	0.805	64.5	11	0.835	47	9	0.805	34	6.5	0.805	96	50
88	0	45	61.3753	1	0	64	27	0.58	65	24.5	0.62	34.5	14	0.6	20.5	8	0.6	106	58
89	1	69	18.6578	1	1	-	-	-	47.5	9	0.81	43.5	10.5	0.76	31.5	8	0.755	89.5	45
90	0	56	50.6728	1	1	85.5	15	0.825	83	14.5	0.825	55	12	0.785	50	10.5	0.795	128.5	79
91	0	38	74.5609	1	0	63	27.5	0.555	51	23	0.55	27	13	0.52	20	9.5	0.505	116.5	77
92	1	40	75.5213	0	0	81	28	0.65	89	22.5	0.74	43.5	17	0.61	31	13.5	0.56	101	80
93	1	59	76.8399	1	1	66	26	0.615	89.5	32	0.64	47.5	20.5	0.585	34.5	14.5	0.585	117	63
94	1	50	110.382	0	1	91	32.5	0.635	57	27	0.52	40.5	20	0.505	31	13.5	0.555	100	68
95	1	37	56.3772	1	1	101	32	0.685	79.5	21.5	0.73	58	17.5	0.695	36.5	11	0.7	135	117
96	1	42	84.7127	0	1	75.5	21	0.72	56.5	21	0.635	35.5	14	0.605	21.5	10.5	0.52	108.5	61
97	1	61	21.8809	1	1	57	13	0.78	-	-	-	52.5	11	0.775	22.5	4.5	0.795	95	59
98	1	49	71.2482	1	1	75.5	24	0.69	61	19.5	0.68	30	11.5	0.615	21	10	0.57	95	67
99	1	60	104.755	1	0	113	30	0.74	97	19.5	0.805	57	14.5	0.735	46	14.5	0.685	111.5	110
100	0	23	74.4132	0	0	73.5	22	0.71	60	23	0.625	37.5	15	0.605	23	9.5	0.605	100	74
101	0	72	53.6304	1	1	84	27.5	0.67	78.5	22.5	0.715	38.5	11.5	0.7	31	11	0.655	101.5	63
102	1	24	115.118	0	1	76.5	27.5	0.64	99	34.5	0.65	39.5	18	0.56	27.5	11.5	0.575	98.5	117
103	1	43	84.1426	0	1	119	49.5	0.585	126.5	50.5	0.6	47	24	0.5	35	16	0.55	108	53
104	1	51	80.1214	1	1	66.5	25.5	0.63	-	-	-	29	12.5	0.57	26	10	0.63	107	64
105	0	64	92.7682	0	1	74	28.5	0.615	61	18	0.705	45	15.5	0.665	32	9.5	0.71	93	73
106	0	57	95.904	0	1	93.5	29.5	0.685	89.5	32	0.64	58.5	23.5	0.595	36.5	14.5	0.6	107.5	59
107	1	59	54.2355	1	1	79	28	0.645	82.5	24.5	0.695	47.5	15.5	0.675	40	15.5	0.62	111.5	56
108	1	43	97.3776	0	1	123.5	48	0.61	90.5	37	0.58	48.5	20.5	0.58	32	13.5	0.575	100	116
109	1	38	76.6412	1	1	-	-	-	40.5	16	0.615	33	12	0.66	22.5	9.5	0.575	115	84
110	1	29	14.5934	0	1	74.5	27	0.64	59	20	0.665	31	12.5	0.6	21	8.5	0.595	102	78
111	1	58	89.3636	1	1	78.5	21.5	0.725	65.5	17.5	0.73	41.5	10	0.765	27	7	0.76	113.5	86
112	1	51	43.4375	0	0	62.5	21.5	0.655	35.5	14	0.61	28.5	11	0.625	18.5	7.5	0.6	92	65
113	1	79	62.1214	1	1	86	24.5	0.715	53	12	0.77	39.5	13.5	0.66	33	11.5	0.655	102	66
114	1	58	41.8633	1	1	125	23.5	0.81	76	15	0.8	58.5	13	0.775	45.5	10.5	0.77	102	81
115	0	74	53.2104	0	0	94.5	17	0.815	62	12	0.81	43.5	9.5	0.785	30.5	7.5	0.76	101.5	72
116	1	33	79.8081	1	1	67	20.5	0.695	31.5	12	0.615	23.5	9.5	0.59	16.5	7.5	0.53	109	-
117	1	67	65.1294	1	1	50.5	18.5	0.64	45	20.5	0.54	37	15.5	0.59	25.5	11.5	0.55	109.5	47
118	1	20	104.816	1	0	149.5	51	0.665	86	27	0.68	49.5	19	0.62	31.5	12.5	0.6	111	135
119	1	56	68.5694	1	1	96.5	33	0.655	-	-	-	37.5	16	0.57	22.5	10.5	0.54	102.5	68
120	0	40	73.4713	1	1	101.5	33.5	0.68	90.5	25	0.715	53.5	21	0.6	37.5	13	0.65	101	67
121	1	61	26.4792	1	1	74.5	18.5	0.765	66	12.5	0.815	38	10	0.735	28	7.5	0.745	105.5	53
122	0	69	10.8015	1	1	120	15.5	0.87	52.5	9	0.825	37.5	10.5	0.73	18.5	3.5	0.79	83	68
123	1	53	29.0809	1	1	44.5	15	0.66	28	11.5	0.595	23	10	0.55	18	7.5	0.59	100.5	49
124	0	69	90.7869	1	1	72	22	0.695	87	23	0.73	46	15.5	0.67	25.5	9	0.645	105.5	79
125	1	75	56.19	0	1	-	-	-	-	-	-	45	8	0.81	33	7	0.79	107	84
126	0	69	62.8289	1	0	104	32	0.69	60	16	0.73	45	14.5	0.68	21.5	7.5	0.65	99.5	60
127	1	48	94.3514	0	1	109	43	0.605	66	22	0.665	46.5	18	0.615	31	12	0.62	110.5	78
128	0	44	131.863	0	1	111.5	34	0.69	66.5	23	0.655	53	19	0.65	38.5	13	0.665	110	92
129	0	74	61.58	1	1	58	19.5	0.665	45.5	14	0.69	34.5	13	0.64	24.5	8	0.67	100	47
130	0	69	115.889	0	0	97.5	19	0.81	74.5	16	0.78	52.5	15.5	0.785	35.5	7	0.805	114.5	62
131	1	53	91.7059	0	1	85.5	24.5	0.715	42.5	13.5	0.685	26.5	10.5	0.6	19	13	0.62	111.5	58
132	1	55	18.4649	0	0	82	30.5	0.63	78	27	0.65	45	16	0.65	18	6.5	0.64	101	43
133	0	31	68.3038	0	0	97	25.5	0.74	77.5	14	0.82	51	13.5	0.74	36.5	10	0.74	132	87
134	1	59	67.5501	1	1	102	45	0.565	50	19.5	0.61	36.5	15.5	0.57	24	10	0.58	100	79
135	1	80	49.6971	0	0	100.5	21	0.79	49.5	11.5	0.77	39.5	13	0.68	28	8	0.715	107.5	61
136	1	32	33.6122	1	1	93	35	0.625	61.5	25.5	0.585	37.5	16.5	0.565	27.5	11.5	0.58	98	81
137	1	54	91.2153	1	1	109	28.5	0.735	96	26	0.725	59.5	21	0.65	49	15	0.685	109.5	75
138	0	39	87.6018	0	1	78.5	24	0.695	91	28	0.695	40.5	14.5	0.645	30	11.5	0.625	103	87
139	0	31	93.5681	0	1	97	39.5	0.595	105	44	0.59	52	123.5	0.545	28	13	0.535	111.5	95
140	0	66	7.92432	1	0	102	31.5	0.685	69.5	25.5	0.63	45	16.5	0.63	26.5	10.5	0.61	103	73
141	1	41	54.7405	1	1	113	42.5	0.625	59.5	20.5	0.66	35.5	13	0.64	27.5	12	0.575	107.5	79
142	0	52	3.84083	1	1	81.5	25	0.7	59.5	26	0.565	26.5	13	0.505	19	10.5	0.45	107.5	100
143	0	80	36.7262	1	1	87	22	0.745	37	12	0.68	33.5	11	0.675	24.5	6	0.745	92	44
144	1	63	75.4068	0	1	121.5	30.5	0.745	96.5	25	0.745	72	20	0.73	42.5	12	0.705	92	127
145	0	68	74.6825	1	1	86.5	29	0.66	64.5	23.5	0.64	59.5	21.5	0.64	39.5	13	0.66	95.5	52
146	1	80	61.8976	0	1	88.5	20	0.775	63.5	16.5	0.735	40.5	10.5	0.735	26.5	7	0.75	101.5	65
147	1	76	45.8547	1	0	73.5	17	-	-	-	-	-	-	0.77	-	-	0.74	112.5	85
148	1	84	12.9993	0	1	105	13.5	0.88	-	-	-	48	7	0.855	25.5	0	1	96.5	63
149	1	71	13.642	0	0	71	20	-	-	-	-	-	-	0.715	-	-	0.67	87	50
150	0	66	63.6356	1	1	117	29.5	0.73	66	25.5	0.61	42.5	15	0.65	23.5	8.5	0.635	93	98
151	0	41	72.9525	1	1	166.5	43.5	0.74	132	36.5	0.725	70.5	22	0.69	32.5	12	0.64	107.5	118
152	1	72	23.9959	1	1	81.5	12.5	0.845	-	-	-	48	8.5	0.82	30	6	0.785	88.5	52
153	1	67	34.7065	1	1	85.5	13	0.85	61.5	8.5	0.865	54	12.5	0.77	28.5	6	0.785	93	66
154	1	64	52.984	1	0	66.5	25	0.62	57	19.5	0.64	38.5	14	0.64	29	11	0.62	114.5	51
155	0	59	121.215	0	1	98.5	27	0.73	76.5	20.5	0.73	46	15.5	0.665	22	7.5	0.635	104	61
156	1	73	72.2849	0	0	76.5	24.5	0.68	68	23.5	0.66	39.5	14	0.645	33	10.5	0.675	102	73
157	1	36	88.5447	1	1	135	31	0.745	92	35	0.62	40	16	0.6	29.5	12.5	0.57	114.5	74
158	1	64	44.1341	1	1	60.5	17.5	0.715	50	18.5	0.64	33.5	12.5	0.645	18.5	9	0.525	101.5	43
159	0	69	54.2895	1	0	77.5	28	0.645	47.5	16.5	0.65	38.5	13	0.66	28.5	8.5	0.7	92	66
160	1	47	82.0218	0	1	70.5	22.5	0.68	56.5	22	0.61	38.5	15	0.605	23	10	0.58	107	69
161	1	40	67.2993	0	0	70.5	29.5	0.585	59.5	26	0.56	40	18	0.54	25	11	0.545	105	115
162	1	71	72.8635	1	1	97	24.5	0.755	62	17.5	0.72	57	16.5	0.71	37.5	8.5	0.765	94.5	44
